# Supplementary material for: Helicobacter pylori Diagnostic Tests Used in Europe: Results of over 34,000 Patients from the European Registry on Helicobacter pylori Management
Source: J Clin Med. 2023 Jun 28;12(13):4363. doi: 10.3390/jcm12134363 (PMC10342434; doi:10.3390/jcm12134363)
Supplement: Supplementary file 1 [file jcm-12-04363-s001.zip]

Archive with 1 entries (1 files):
- jcm-2455148-supplementary.pdf
